# Supplementary material for: Factors influencing territorial occupancy and reproductive success in a Eurasian Eagle-owl (Bubo bubo) population
Source: PLoS One. 2017 Apr 11;12(4):e0175597. doi: 10.1371/journal.pone.0175597 (PMC5388503; doi:10.1371/journal.pone.0175597)
Supplement: S1 Data — Occupancy histories of 72 Eurasian Eagle-owl territories (four surveys over seven years) in south-eastern Spain, and associated environmental covariates. (TXT) [file pone.0175597.s001.txt]

S1 Data. Input data for PRESENCE. Occupancy histories of 72 Eurasian Eagle-owl territories (four surveys over seven years) in south-eastern Spain, and associated environmental covariates.
72	28
-	1	2	2	-	-	1	2	-	1	-	2	0	1	1	1	-	1	0	1	0	0	0	2	1	1	2	-
1	1	2	2	1	0	1	0	0	0	0	0	1	1	1	2	0	1	1	1	1	1	2	2	0	1	1	0
0	1	1	2	1	0	1	0	1	-	1	2	-	-	-	2	-	1	1	2	1	1	1	2	1	1	1	0
1	-	2	2	-	-	1	2	-	-	2	2	-	-	1	2	-	-	0	0	0	1	1	2	-	1	1	2
1	1	2	2	1	1	0	-	1	-	2	0	1	1	1	2	1	1	1	2	1	1	1	2	0	1	1	2
0	1	1	2	0	0	-	-	-	1	2	-	-	-	2	2	-	1	1	2	1	1	1	0	1	1	1	0
0	1	2	2	1	1	1	2	0	1	2	2	1	1	1	0	1	-	2	2	1	1	2	2	1	1	2	2
1	1	0	0	0	1	0	1	1	1	1	0	0	2	0	2	-	2	2	-	1	1	0	0	-	1	2	-
1	1	1	2	1	1	1	2	1	1	1	2	1	1	1	2	0	0	1	2	1	1	1	2	1	1	2	-
1	1	1	2	-	1	2	2	1	0	2	2	-	1	2	2	-	1	2	2	1	1	1	2	-	1	2	-
-	1	2	2	-	-	0	2	1	1	2	2	1	0	1	2	-	0	1	1	0	1	1	2	1	1	1	0
1	1	1	0	0	0	0	0	0	0	0	-	-	0	-	0	-	0	0	0	1	1	1	2	1	1	1	1
1	-	1	2	1	1	1	1	1	1	1	2	1	1	1	2	1	1	1	2	1	1	1	0	1	1	1	2
0	1	0	0	1	1	-	2	1	0	0	-	0	1	1	1	1	1	1	2	0	0	0	1	1	1	2	2
-	0	0	-	1	1	1	0	0	0	0	-	1	0	1	0	-	-	0	-	0	0	0	0	-	1	0	-
-	0	0	-	0	-	-	-	-	-	1	-	-	1	1	1	1	-	1	0	1	0	0	1	-	1	0	0
1	0	1	1	1	0	0	1	-	-	1	1	-	1	2	1	1	1	0	2	-	0	-	1	1	1	0	-
1	1	1	2	1	0	0	-	-	-	2	2	-	-	-	2	0	-	1	0	1	1	1	2	1	1	0	-
0	0	1	2	-	-	2	-	-	2	2	-	-	-	-	2	1	-	1	2	1	0	1	0	1	1	1	0
1	1	2	2	0	1	1	2	1	1	1	2	1	1	2	2	1	1	1	2	1	1	1	2	1	1	1	2
-	1	-	2	-	1	1	2	-	0	2	2	1	1	2	2	0	1	1	2	1	1	1	2	1	1	2	2
0	1	1	1	-	-	0	0	-	-	2	2	-	-	0	0	0	1	1	2	-	0	1	2	-	0	0	0
0	1	1	2	-	1	2	2	1	1	1	2	-	1	1	2	0	1	1	2	1	1	1	2	0	1	1	2
-	1	1	2	1	1	1	0	-	-	2	-	-	-	-	2	-	0	0	2	0	0	0	0	1	0	0	0
1	-	1	2	0	1	1	2	1	1	2	2	0	-	-	2	1	1	1	0	1	1	1	1	-	1	1	0
0	0	0	0	-	-	0	0	-	-	-	1	-	-	-	-	-	0	0	0	-	1	-	2	-	1	0	-
0	0	1	2	1	1	1	2	1	1	0	2	1	1	2	2	-	1	1	2	1	1	1	2	-	1	1	0
-	1	1	2	-	1	1	2	1	1	2	2	1	-	1	2	1	1	1	2	1	1	1	0	1	1	2	2
0	1	1	1	1	0	0	0	-	-	2	-	-	0	0	2	-	2	2	2	0	1	2	2	1	1	1	1
-	-	0	0	-	-	0	-	-	-	2	2	-	0	1	2	1	1	-	2	1	1	0	0	1	1	1	1
1	0	0	0	0	0	0	0	1	0	1	2	0	0	0	1	1	1	1	0	1	1	1	0	1	1	0	1
0	0	-	0	0	1	2	2	-	-	1	2	-	1	-	2	-	1	-	-	-	1	1	0	-	1	0	-
1	1	0	0	1	0	0	0	1	1	1	2	1	0	1	1	1	1	1	2	0	1	1	1	-	0	0	-
0	1	0	0	1	0	0	0	-	0	-	2	-	1	1	1	1	1	0	0	-	1	0	0	-	0	0	-
1	1	1	2	0	0	1	1	-	-	0	-	-	-	1	-	-	-	-	-	0	0	0	0	0	0	0	0
0	1	1	2	1	0	0	0	-	-	0	0	0	-	0	-	-	-	-	0	0	0	0	0	-	0	0	-
1	-	2	2	-	1	2	2	0	1	2	2	0	0	0	2	-	1	1	2	1	1	1	2	1	1	1	2
0	1	2	2	1	1	2	2	0	1	1	2	1	1	1	2	1	1	1	2	1	1	1	2	1	1	1	2
1	1	1	2	-	1	2	2	-	1	1	2	1	0	0	0	-	0	0	-	1	0	0	0	0	1	1	0
1	1	1	1	-	1	1	0	-	1	-	1	1	1	1	0	-	0	1	0	1	1	1	1	1	1	1	2
-	-	1	2	-	0	-	-	-	0	-	0	-	-	-	0	-	-	0	-	-	-	0	-	-	-	-	-
1	1	2	2	-	0	0	-	-	-	1	-	-	-	0	-	-	-	0	-	-	1	1	0	-	1	0	-
1	1	2	2	1	1	1	2	0	0	2	2	1	1	1	2	1	1	2	2	1	1	1	2	1	1	1	2
1	1	1	2	0	1	1	2	0	-	1	2	-	1	1	2	0	0	1	0	1	1	1	2	1	1	1	1
1	1	2	2	1	1	2	2	0	1	1	2	1	1	1	2	0	1	1	2	1	1	1	1	1	1	1	2
-	1	1	2	1	1	2	2	-	0	2	2	1	1	1	2	0	1	1	2	1	1	1	2	1	1	2	2
0	1	1	1	1	1	1	2	-	0	1	2	1	1	2	2	0	1	1	0	1	1	1	2	1	1	1	1
-	-	-	-	-	1	2	1	0	0	0	0	0	0	1	2	-	1	0	-	0	1	0	0	1	1	0	0
-	-	-	-	-	1	1	2	0	1	1	2	1	0	0	0	-	0	0	0	1	1	1	2	1	1	1	2
-	-	-	-	1	1	1	2	0	1	1	2	0	0	0	0	-	0	0	0	0	0	0	0	0	0	0	0
-	-	-	-	-	1	1	2	1	1	1	2	1	-	1	2	-	1	1	2	1	1	-	2	-	1	1	2
-	-	-	-	0	1	1	2	-	1	2	0	0	-	2	2	0	0	1	2	1	1	1	1	1	1	1	2
-	-	-	-	-	1	1	1	-	-	1	2	0	1	2	2	0	-	1	1	1	1	1	2	1	1	1	1
-	-	-	-	-	1	0	2	-	1	1	2	0	1	1	2	1	1	1	2	1	1	0	0	1	0	0	0
-	-	-	-	0	1	1	2	-	1	1	2	1	1	1	2	1	1	2	-	1	1	0	0	1	0	0	0
-	-	-	-	-	-	-	-	-	-	-	2	1	1	1	2	-	1	1	2	0	0	1	1	1	1	1	2
-	-	-	-	1	1	1	2	0	1	1	2	0	0	0	-	0	0	0	0	1	0	1	0	-	1	0	0
-	-	-	-	1	1	0	-	1	1	1	2	-	0	1	2	-	0	1	2	-	1	0	0	1	1	1	0
-	-	-	-	1	2	0	-	-	1	1	0	0	0	1	2	1	0	0	0	0	0	0	0	-	1	1	0
-	-	-	-	-	-	-	-	-	-	-	-	1	1	1	2	-	0	-	0	1	1	1	2	-	1	2	-
-	-	1	2	-	-	1	2	-	1	2	2	1	1	2	2	0	1	1	2	-	1	1	2	-	1	1	0
-	-	-	-	1	1	1	2	0	0	1	0	0	1	1	2	0	0	1	2	0	0	1	0	1	1	1	0
-	-	-	-	-	-	-	-	-	-	1	2	1	1	1	2	-	1	1	2	0	1	1	2	1	1	1	2
-	-	-	-	-	-	-	-	-	1	1	2	1	1	1	2	1	1	1	2	0	1	1	2	1	1	1	1
-	-	-	-	-	-	-	-	0	-	0	0	1	-	1	1	-	1	1	1	0	1	1	2	1	1	1	0
-	-	-	-	-	-	1	1	-	-	1	2	1	1	1	1	-	1	2	2	-	1	2	2	1	1	1	2
-	-	-	-	-	-	-	-	-	1	2	-	1	1	1	2	1	1	1	2	1	1	1	2	1	1	1	2
-	-	-	-	-	-	-	-	1	1	1	2	1	1	0	1	0	1	1	0	0	0	0	0	0	0	0	0
-	-	-	-	-	-	-	-	0	1	1	0	-	0	0	0	-	1	0	-	0	1	1	0	1	1	1	0
-	-	-	-	-	-	-	-	-	-	-	-	-	-	1	2	-	0	0	0	1	1	1	1	0	0	0	0
-	-	-	-	-	-	-	-	-	-	-	-	-	-	2	0	-	1	1	0	1	1	1	2	1	1	1	0
-	-	-	-	-	-	0	2	0	-	0	-	-	0	-	2	-	1	-	2	1	-	1	0	1	1	2	2
5
Ruggedness
-1.19
-0.75
-0.38
0.05
0.69
0.79
-0.11
-1.31
-1.25
-1.24
0.94
0.53
0.99
1.10
0.82
0.15
-0.14
0.37
-0.43
-0.91
0.04
0.51
-0.04
0.46
-0.20
1.43
-0.50
-0.64
0.27
2.85
2.05
1.73
0.70
0.33
1.18
-0.28
-1.32
-0.75
-0.73
2.84
0.55
1.44
-0.67
-0.77
-1.44
-0.35
0.26
-0.35
-1.05
-0.96
1.44
-0.50
0.86
0.64
-1.07
-1.03
-0.40
-1.40
-1.42
-1.21
-1.25
-1.26
-0.51
0.31
0.70
0.05
-0.67
0.40
1.51
0.04
-0.34
-0.21
CropsArea
1.62
0.63
0.76
0.80
-0.94
-0.92
-0.14
1.11
0.73
2.17
-0.89
-0.42
-0.53
-0.70
-0.32
0.03
0.50
-0.03
0.58
0.86
-0.09
-0.93
-1.25
-0.57
-1.26
-1.24
0.82
0.36
-0.70
-1.23
-1.25
-1.26
-0.94
-0.87
-0.71
-0.91
0.70
1.10
1.15
-1.23
-0.87
-0.67
1.56
-0.60
0.65
-0.52
-1.26
0.86
0.97
0.12
-1.26
-1.05
-0.67
-1.20
0.56
0.96
0.44
2.04
1.80
0.54
1.71
2.15
1.75
-0.30
-0.61
-0.69
-0.64
-0.55
-1.19
0.52
0.47
0.36
TrackDistance
-1.63
-3.11
-3.32
-1.43
-0.51
-1.45
-2.65
-2.41
-2.26
-1.78
-2.41
-2.61
1.48
5.62
0.76
0.61
2.00
-0.67
-0.80
-3.09
3.89
2.35
1.36
-2.24
4.25
13.87
0.22
0.21
2.44
3.53
0.46
3.75
3.85
-0.48
5.01
2.92
-3.26
-2.91
-2.23
1.75
2.48
1.42
-3.06
-1.39
-3.23
1.93
-1.12
-2.58
-2.25
-2.47
-0.31
3.76
-0.73
-2.40
-3.05
-0.92
-0.03
-3.31
-2.41
-3.14
1.10
-3.28
-0.21
-2.80
-2.07
-2.90
8.68
0.98
-1.24
4.72
0.74
3.44
ScrubArea
-0.65
-0.93
-1.07
-1.07
-1.07
-1.07
-1.07
-0.85
-1.07
-1.07
0.02
-1.05
-0.58
-0.88
-0.96
-0.96
-0.99
-0.18
0.09
-0.33
0.68
0.54
0.61
-1.07
0.14
1.59
0.18
0.61
1.10
1.94
2.08
1.62
1.80
1.74
-0.24
1.24
-1.07
-0.50
-0.42
0.16
1.74
1.44
-0.55
1.29
0.34
1.42
0.44
-0.18
0.05
0.83
0.20
0.89
-0.63
-1.01
0.43
0.05
-0.12
-1.07
-0.72
-1.07
-0.93
-1.07
-0.69
-0.52
-0.38
-1.07
1.53
1.44
2.03
-1.07
0.22
-0.19
ZoneNorth
1
1
1
1
1
1
1
1
1
1
1
1
1
1
1
1
1
1
1
1
1
0
0
1
0
0
0
0
0
0
0
0
0
0
1
0
1
1
1
0
0
1
1
0
1
0
0
1
1
1
0
0
1
1
1
1
1
1
1
1
1
1
1
1
1
1
0
0
0
1
1
1
4,4,4,4,4,4,4
EagleOwls
site1
site2
site3
site4
site5
site6
site7
site8
site9
site10
site11
site12
site13
site14
site15
site16
site17
site18
site19
site20
site21
site22
site23
site24
site25
site26
site27
site28
site29
site30
site31
site32
site33
site34
site35
site36
site37
site38
site39
site40
site41
site42
site43
site44
site45
site46
site47
site48
site49
site50
site51
site52
site53
site54
site55
site56
site57
site58
site59
site60
site61
site62
site63
site64
site65
site66
site67
site68
site69
site70
site71
site72
1-1
1-2
1-3
1-4
2-1
2-2
2-3
2-4
3-1
3-2
3-3
3-4
4-1
4-2
4-3
4-4
5-1
5-2
5-3
5-4
6-1
6-2
6-3
6-4
7-1
7-2
7-3
7-4
0
1
---------------------------------------------------------------------
Correlation matrix (Pearson r coefficient) of environmental variables
Ruggedness CropsArea TrackDistance ScrubArea ZoneNorth
Ruggedness 1.000 -0.772 0.433 0.385 -0.388
CropsArea -0.772 1.000 -0.469 -0.535 0.595
TrackDistance 0.433 -0.469 1.000 0.489 -0.503
ScrubArea 0.385 -0.535 0.489 1.000 -0.789
ZoneNorth -0.388 0.595 -0.503 -0.789 1.000
